# Supplementary material for: Blue and UV LED-induced fluorescence in cotton foreign matter
Source: J Biol Eng. 2014 Dec 1;8:29. doi: 10.1186/1754-1611-8-29 (PMC4413534; doi:10.1186/1754-1611-8-29)
Supplement: Supplementary file 2 — Additional file 2: Figure S2. Histograms of 7 types of cotton foreign matter and lint imaged under UV LED light. (ZIP 305 KB) [file 13036_2014_163_MOESM2_ESM.zip]

Archive with 1 entries (1 files):
- 1234329292135549_add2.eps
