# Supplementary material for: Blue and UV LED-induced fluorescence in cotton foreign matter
Source: J Biol Eng. 2014 Dec 1;8:29. doi: 10.1186/1754-1611-8-29 (PMC4413534; doi:10.1186/1754-1611-8-29)
Supplement: Supplementary file 3 — Additional file 3: Figure S3. Histograms of 6 types of cotton foreign matter and lint imaged under blue LED light. (ZIP 366 KB) [file 13036_2014_163_MOESM3_ESM.zip]

Archive with 1 entries (1 files):
- 1234329292135549_add3.eps
